# Supplementary material for: Rare Earth Elements and Bioavailability in Northern and Southern Central Red Sea Mangroves, Saudi Arabia
Source: Molecules. 2022 Jul 6;27(14):4335. doi: 10.3390/molecules27144335 (PMC9318687; doi:10.3390/molecules27144335)
Supplement: Supplementary file 1 [file molecules-27-04335-s001.zip]

Archive with 1 entries (1 files):
- molecules-1784404-supplementary.pdf
